# Supplementary material for: Fused-Deposition Modeling 3D Printing of Short-Cut Carbon-Fiber-Reinforced PA6 Composites for Strengthening, Toughening, and Light Weighting
Source: Polymers (Basel). 2023 Sep 11;15(18):3722. doi: 10.3390/polym15183722 (PMC10534845; doi:10.3390/polym15183722)
Supplement: Supplementary file 1 [file polymers-15-03722-s001.zip]

Archive with 1 entries (1 files):
- polymers-2599636-supplementary.pdf
